# Supplementary material for: Production and Immune Response Against Pandemic Influenza Candidate Vaccines as Preparedness Against the Circulating H5N1 Influenza Viruses
Source: Vaccines (Basel). 2025 Jun 8;13(6):620. doi: 10.3390/vaccines13060620 (PMC12197369; doi:10.3390/vaccines13060620)
Supplement: Supplementary file 1 [file vaccines-13-00620-s001.zip]

Archive with 1 entries (1 files):
- vaccines-3645367-supplementary.pdf
